# Supplementary material for: Conserved and distinct expression of circular RNAs in commercially used Marek’s disease vaccine viruses
Source: J Gen Virol. 2025 Sep 5;106(9):002146. doi: 10.1099/jgv.0.002146 (PMC12451640; doi:10.1099/jgv.0.002146)
Supplement: Supplementary Material 1. [file jgv-106-02146-s001.xlsx]

## Sheet: Primers_locus UL15
	primers UL15		Position of 5' on corresponding genome
	GaHV-2 CVI-988
	RT UL15 cvi	ATAAAATTCGCTTCGTCGACA	43385
	fwd UL15	ACGTCCGGATGCAGTTCAGAC	43386
	rev UL15	ATAGTAAGTTGAAATCTTGTCCACG	43363
	fwd UL19	GATCTTCGACATAGACGTTTTACC	49466
	rev UL19	CCTCGCATTATTATCTGAAGTGTC	49432
	GaHV-3 SB-1
	RT SB1 UL15	CAGAAACCCTATTATTGTCTGC	40662
	fwd UL15	CGTCTACGAACAGCGGTAAGG	40694
	rev UL15	ACAAAGAGCAAGTTGAAATCTTGG	40607
	fwd UL15 (PCR 3)	CCGTCGACTGTACGGAATCAG	41023
	RT SB1 UL17	ATCTTCGTTGAGCAATTTACTC	39181
	fwd UL17	TGTGGCAGAATCGGAGGAAC	39187
	rev UL17	CCGCTTGTATGGAAGAAGGC	39155
	MeHV-1 FC-126
	RT MeHV-1 UL15	CTATAATAGTTTGCACTGCATCC	34666
	fwd UL15 ex2	GCAAAATAATATTCGTCTCTTCTACC	34688
	rev UL15 ex2	AAACAGTAAATTGAAGTCTTGTCCTC	34617
	fwd UL18 (PCR 6)	GCACATATCTCCGACCTTTACG	35889
	fwd UL22	GCGAGTTCTTCATGTCAAGCA	46332
	rev UL22	AGACGAGACACTCTGGATACGG	46295

## Sheet: Primers_Locus antiICP4 (LATs)
LATS		Position of 5' on corresponding genome (IRS)				Position of 5' on corresponding genome (IRS)
GaHV-2 CVI-988
fwd circLAT RB1B ex9	ATGAAGAGGATGGCGATCTGG	148795
rev circLAT RB1B ex9	CGTAAACTGGAAGATGAGGAC	148597
fwd circLAT RB1B ex11	TCTCAAAAGTAACTTCGCAGCC	149449
rev circLAT RB1B ex11	CCACAACCATCTACCACGCTG	148446
GaHV-3 SB-1
CircRNAs identification				linear transcripts characterization
fwd circ LAT SB1 ex4	AGTTTCCGAGGACGGTGATG	139230		RT LATlin SB1	GTGTGCTTGAATACACCGAG	142190
fwd circLAT SB1 ex4 NEW	GGAAGAGGAAGCGGACGAG	139416		fwd LATlin SB1	CGTTCGAGATGACCTTCACG	135381
rev circ LAT SB1 ex4	GGATGACCTCGACCAAGAGG	139212		fwd nested LATlin SB1	GCGATTCTTCGGTACAGCC	135454
fwd circ LAT SB1 ex7	CTCTCGGCAGTTCGATAGACC	140891		rev circ LAT SB1 ex10	TTCGCATGGGTCATGGGAT	144369
rev circ LAT SB1 ex7	CCTTTACTCGACAGCGACTACC	140885		rev nested LATlin ex10	GCCTTCTCTGTGCCGTAACAC	144392
fwd circ LAT SB1 ex10	GTGTTACGGCACAGAGAAGGC	144372		RACE SB1 3'	GGCAGGGGATTTAGACCGTG	142110
rev circ LAT SB1 ex10	TTCGCATGGGTCATGGGAT	144369		RACE SB1 3' nested	GCTCGGTGTATTCAAGCACACG	142170
MeHV-1 FC-126
CircRNAs identification				linear transcripts characterization
for circ LAT MeHV-1 ex2	GAAGGTTTGACTCGCCTCTCC	124429		RT LATlin MeHV-1	CATTATGCAACGCCTTACAG	135711
rev circ LAT MeHV-1 ex2	CGGGATAACGGTTCTCATCG	124396		fwd LATlin MeHV-1	CATATGCGTAAGTCGCCACTC	124058
for circ LAT MeHV-1 ex9	CGACGATGACGAGGATGAGG	130140		fwd nested LATlin MeHV-1	AGAGAAGCCCCGCTTTCAC	124085
rev circ LAT MeHV-1 ex9	CTCGTCTCCGTCCGTTTCC	130116		rev LATlin MeHV-1	GACAAACACGCAGCCCATG	135634
rev circLAT MeHV-1 ex15	GTCACGCATAACATGAGTCGGC	134201		rev nested LATlin MeHV-1	ATGAGCGTATTGGGCCGTT	135614
for circ LAT MeHV-1 ex18	GTGTTTGTCGCCTCGGTTG	135626		RACE MeHV-1 3'	CGTGTTTGTCGCCTCGGTTG	135625
rev circ LAT MeHV-1 ex18	ATGAGCGTATTGGGCCGTT	135614		RACE MeHV-1 3' nested	CACACCCCTGTAAGGCGTTGC	135685

## Sheet: SpliceSite_Locus UL15
Table S1: Acceptor and donor U2 splice sites validated in the IRL (positive (A) and negative (B) strands) and in the IRS (C).
UL15-23 locus GaHV-2 (CVI-988)
Splice sites number (and sense)	Gene where the splice site is localized (and its sense)	Acceptor U2 splice sites		position (GaAHV-2 CVI-988)		associated donor back-splice site			Splice sites number (and sense)	Gene where the splice site is localized (and its sense)	Donor U2 splice sites		position (GaAHV-2 CVI-988)		associated acceptor back-splice site
		intron	exon	intron (-10nt)	exon (+10nt)						exon	intron	exon (-10nt)	intron (+10nt)
A1 (+)	UL15 exon 1 (+)	TCATTCGAAG	GTATACGCAT	39654	39673	D3			D1 (+)	UL15 exon 1 (+)	TAACACGAAC	GTAAGTATCG	39842	39861
A2 (+)	UL17 (-)	ATCTTTGTAG	CTCTTATAGT	42722	42741	D3,D6			D2a (+)	UL17 (-)	AATAGAGAGT	GTAATGCACC	42903	42922
A3 (+)	UL15 exon 2 (+)	TGTTGCGCAG	AGCATTCGTG	43323	43342	D3, D4a/b, D6, D10, D11			D2b (+)	UL17 (-)	CATTCATCAG	GTATTATTAT	43089	43108
A4a (+)	UL15 exon 2 (+)	ATTGAACAAG	CCTGTTTTCA	43605	43624				D3 (+)	UL15 exon 2 (+)	ACGAACAGTG	GTAAGGCAAG	43459	43478	A1,A2,A3
A4b (+)	UL15 exon 2 (+)	GTTTATGCAG	GAGATTATTG	43677	43696				D4a (+)	UL15 exon 2 (+)	ATCTGTCAAG	GTGATCGAAG	43720	43739
A4c (+)	UL15 exon 2 (+)	GTTTATGTAG	ATCCAGCGTT	43828	43847				D4b (+)	UL15 exon 2 (+)	GCGGTAATTG	GTAACGTGTC	43882	43901	A3
A5a (+)	UL15 exon 2 (+)	TTTACCACAG	CAAATCGAAT	44161	44180				D5a (+)	UL15 exon 2 (+)	TTCTACCACA	GTGAGTCTTA	44295	44314	A4
A5b (+)	UL15 exon 2 (+)	TATCGCCCAG	TTTAATTCGG	44247	44266				D5b (+)	UL15 exon 2 (+)	AAAAAAGGAG	GTAATGATGA	44404	44423
A6 (+)	UL18 (-)	ATATTGGCAG	GGCCATCAAA	44664	44683				D6 (+)	UL18 (-)	TGCCCCCAAT	GTAAGTAGCG	44885	44904	A2,A3
A7 (+)	UL19 (-)	TCTGTTATAG	CATTCCGCAG	46475	46494				D7a (+)	UL19 (-)	TTCTTGTAAA	GTAAGAAGAG	47149	47168
A8 (+)	UL19 (-)	ATCCATCTAG	GGGGGTCGCG	48278	48297				D7b (+)	UL19 (-)	CTGGCTGGAG	GTCAGGAATG	47286	47305
A9a (+)	UL19 (-)	TATGTAACAG	GTACTCTAGC	48932	48951	D10, D11			D8 (+)	UL19 (-)	ACAAGACAAG	GTGTATTTAC	48385	48404
A9b (+)	UL19 (-)	ACCATCGTAG	TTGTCACTAA	48998	49017	D10			D9 (+)	UL19 (-)	AAATTGTTTG	GTGAGTACAG	49071	49090
A10a (+)	UL19 (-)	ACATTTCTAG	CTAACTGTTG	49343	49362	D10			D10 (+)	UL19 (-)	TACCATATAG	GTATGAATGG	49486	49505	A3, A9a/b, A10a
A10b (+)	UL19 (-)	TCATTCGGAG	ATGAGTGGAT	49371	49390				D11 (+)	UL21 (+)	CTTCGCAGAG	GTATGAAGTG	51371	51391	A3, A9a
A11	UL21 (+)	TTTGCTGTAG	GCAGGCCTCG	51255	51274
UL15-23 locus GaHV-3 (SB-1)
Splice sites number (and sense)	Gene where the splice site is localized (and its sense)	Acceptor U2 splice sites		position (GaAHV-3 SB1)		associated donor back-splice site			Splice sites number (and sense)	Gene where the splice site is localized (and its sense)	Donor U2 splice sites		position (GaAHV-3 SB1)		associated acceptor back-splice site
		intron	exon	intron (-10nt)	exon (+10nt)						exon	intron	exon (-10nt)	intron (+10nt)
A1 (+)	UL15 exon 1 (+)	CGTTTCCTAG	CGGATCGAGA	37072	37091	D5a			D1 (+)	UL15 exon 1 (+)	TAATACAAAC	GTGAGTATTG	37118	37137
A2 (+)	UL17 (-)	TTTCCTCCAG	TGCGCTTAAC	38729	38748	D5a			D2 (+)	UL17 (-)	ACTGAATGGG	GTGTGCGGCT	38843	38862
A3 (+)	UL17 (-)	TTTGTGGTAG	ACGAGAGGGG	39108	39127	D5a/b			D3a (+)	UL17 (-)	GCCCCCTAAG	GCAATCGACC	39208	39227
A4 (+)	UL15 exon 2 (+)	GTTTCTGCAG	AGCATTCGCG	40563	40582	D5a			D3b (+)	UL17 (-)	CATGGAGTGG	GTACGTGGAA	39262	39281
A5 (+)	UL15 exon 2 (+)	TTCTATATAG	GCCGTCGACT	41012	41031				D4a (+)	UL15 exon 2 (+)	ACGAACAGCG	GTAAGGCGAG	40699	40718
									D4b (+)	UL15 exon 2 (+)	CCTAAACGTG	GTGACGTATA	40761	40780
									D5a (+)	UL15 exon 2 (+)	GCCGTAATCG	GTAGGTATGG	41122	41141	A1, A2, A3, A4
									D5b (+)	UL15 exon 2 (+)	TAATCGGTAG	GTATGGAGCA	41126	41125	A3
UL15-23 locus MeHV-1 (FC-126)
Splice sites number (and sense)	Gene where the splice site is localized (and its sense)	Acceptor U2 splice sites		position (MeHV-1)		associated donor back-splice site			Splice sites number (and sense)	Gene where the splice site is localized (and its sense)	Donor U2 splice sites		position (MeHV-1)		associated acceptor back-splice site
		intron	exon	intron (-10nt)	exon (+10nt)						exon	intron	intron (-10nt)	exon (+10nt)
A1 (+)	UL17 (-)	GTAACGTCAG	TCTTGCTAGG	30705	30724	D4			D1 (+)	UL15 exon 2 (+)	TAATACCAAT	GTAAGTAGTT	31079	31098
A2 (+)	UL15 exon 2 (+)	ATTCCCGCAG	AGTATTCGAG	34575	34594	D3, D4, D6a			D2a (+)	UL15 exon 2 (+)	ACCAATAGTG	GTAAGGCAAG	34111	34730
A3a (+)	UL18 (-)	TTAATTCCAG	TTTGATATAA	35865	35884				D2b (+)	UL15 exon 2 (+)	TAGTGGTAAG	GCAAGTACGA	34716	34735
A3b (+)	UL18 (-)	GATATAACAG	GGCACATATC	35878	36897				D3 (+)	UL18 (-)	TGTCTCCAAG	GTGAGTTGCC	35963	35982	A2
A4 (+)	UL19 (-)	TTTCCTGTAG	ACATGAACTG	39463	39482				D4 (+)	UL19 (-)	TCCATCAAAG	GTAGCGCTGG	39568	39587	A2
A5 (+)	UL22 (-)	TTTCTAATAG	ATCCTGGTCG	44601	44620	D6a			D5 (+)	UL22 (-)	CCTAAGCTTG	GTGAGGATGT	44674	44693
A6a (+)	UL22 (-)	TCCATCCCAG	CAGATCCGAA	45824	45843	D6a			D6a (+)	UL22 (-)	GCGATATTTG	GTAAGATGAA	46380	46399	A2, A5, A6a
A6b (+)	UL22 (-)	ATCCCAGCAG	ATCCGAATAT	45827	45846				D6b (+)	UL22 (-)	AAACTTCATG	GTATACACGT	46438	46457	A6c
A6c (+)	UL22 (-)	CCGAACCCTG	CCGGAGGGTT	45992	46012	D6b			D7 (-)	UL22 (-)	GATCGGTCAG	GTACGACAAA	46207	46188	A7
A6d (+)	UL22 (-)	ATTTAACCAG	GTTATTGGAC	46131	46150				D8 (-)	UL22 (-)	TACCTATTAG	GTGTGTATAG	45654	45635	A7
A7 (-)	UL22 (-)	TCGCTTCCAG	GCACATATCC	46383	46364	D7, D8

## Sheet: SpliceSite_Locus antiICP4(LATs)
Table S1: Acceptor and donor U2 splice sites validated in the IRL (positive (A) and negative (B) strands) and in the IRS (C).
LATs locus GaHV-2 (CVI-988)
	Acceptor U2 splice sites		position (GaAHV-2 RB-1B)		associated donor back-splice site				Donor U2 splice sites		position (GaAHV-2 RB-1B)		associated acceptor back-splice site
	intron	exon	intron (-10nt)	exon (+10nt)					exon	intron	exon (-10nt)	intron (+10nt)
A1	GGTCATGTAG	AGGGCGCGTT	142710	142729				D1	AGTTGAGAGG	GTAAGTGTTT	142831	142850
A2a	GTGTTCTCGG	TCCGGAGATC	144302	144321				D2	CTCGGTCAAC	GTAAGTGTCA	144535	144554
A2b	CGGTCCGGAG	ATCATTGTCG	144329	144348				D3	GGATCTGGAG	GTAATATTAC	145238	145257
A2c	GTCGTTCCAG	GTGCATGTGG	144345	144364				D4a	TATAATAGTG	GTCCCGAAAT	145612	145631
A2d	CGTCCGATAG	ATCGTAGCGT	144367	144386				D4b	TGACTACGGG	GTGAAATTAT	145661	145680
A3	CTGTCCCCAG	GTAATACAAC	145135	145154				D4c	TACATTTCAT	GTAACGTGTC	145680	145699
A4	ACTGTTCTAG	ATCCATGAGA	145563	145582				D4d	GGACCGTTTG	GTAGTCTATA	145718	145737
A5a	GACGTTGTAG	GTATTCCACA	145791	145810				D5	CTGCTCTTGG	GTAAGCATAA	145910	145929
A5b	TATTCCACAG	CACCCTGATA	145802	145821				D6	CCTGGGAGGG	GTGAGTATAA	146036	146055
A5c	ATAAAAACAG	GACTCCCATC	145839	145858				D7	CATAATATCG	GTAGGACTAT	146425	146444
A6	CCCGGGGGAG	TATCTGGAGC	145994	146013				D8	TGGACTATCC	GTAAGTGCTT	148309	148328
A7	TATTTTCCAG	GTAACGCATT	146183	146202				D9a	GTTTCTTGGG	GTAAGTAGTC	148529	148548
A8	CTCTACATAG	ACGGGAACTG	148246	148265	D9b,D10b,D12b			D9b	CGACGTTCCG	GTGAGTAGTA	148794	148813	A8
A9a	TATCCGTAAG	TGCTTGTCGA	148314	148333				D10a	TGGACCTGAG	GTGAGTGGTG	148960	148979
A9b	GCCCACCAAG	GCCACCGAAC	148335	148354	D12a			D10b	AGTGGTGCAG	GTAAGTCTCC	148973	148992	A8
A9c	GCTTCCGCAG	AGGTCATAGG	148396	148415				D11	TCGCAGCCAG	GTATTACAGA	149432	149451
A9d	TTCCGCAGAG	GTCATAGGGG	148398	148417	D12a			D12a	GTCCACCCAG	GTAATCTCGG	149584	149603	A9b/d, A10b
A9e	CACGTGGGCG	TCCTCCCCCA	148497	148516				D12b	GGTAATCTCG	GTGAGTACGG	149593	149612	A8,A9g,A11
A9f	CGCCTGTTTG	CGGTTTCTTG	148517	148536				D12c	CCAACAAACG	GTAGGAAAGG	149844	149863
A9g	CTCCCCTTAG	ACTGCGGTCC	148586	148605	D12b			D13	GCCATGCTCC	GTTTGTACCC	152335	152354
A9h	GAACAATCAG	CCCGCGGTCT	148652	148671				D14a	TGTAGCCCAG	GCAAGTGCAA	153473	153492
A9i	GGCGACGGAG	ATGGTGACCT	148676	148695				D14b	GCCCAGGCAA	GTGCAATGTT	153477	153496
A10a	GACGGTGAAG	TCTCAGGGCC	148859	148878
A10b	GAAGTCTCAG	GGCCGCGTGG	148865	148884	D12a
A11	TATTCCTAAG	CTCAACTCTA	149343	149362	D12b
A12	TGTAATGCAG	GCATTTAAAG	149517	149536
A13	TTGTATTTAG	GCCATGCTCC	152207	152226
A14a	TGTGTCCCAG	GGCAATGGGA	153366	153385
A14b	ATTCCTTCAG	CCCAAAGCAC	153403	153422
A15a	ATAAACACAG	CTTAGTTTGT	153581	153600
A15b	CCACGTCAAG	GAAGGGCGGT	153604	153623
A15c	GTCAAGGAAG	GGCGGTGCAT	153608	153627
antiICP4 (LATs) locus GaHV-3 (SB-1)
	Acceptor U2 splice sites		position (MeHV-1 SB1)		associated donor back-splice site				Donor U2 splice sites		position (MeHV-1 SB1)		associated acceptor back-splice site
	intron	exon	intron (-10nt)	exon (+10nt)					exon	intron	exon (-10nt)	intron (+10nt)
A2	TATTCGCCAG	CGCTACATCT	135295	135314				D1	CTCGAAAAAG	GTCTGCGGCG	134565	134584
A3a	TTTCAAACAG	AGGCGTTGCA	136989	137008				D2	TTCGGAGAAG	GTAGGGCGGA	135579	135598
A3b	GCCCGCCCAG	GCGGCGCTCT	137106	137125				D3	CGCAAAACAG	GTGCTCGCCT	137228	137247
A4	TCTACTTCAG	GGATGCCCCG	139099	139118	D5, D8, D11			D4	CGAGCGAAGG	GTACGAGGCC	139460	139479	A5
A5a	CCTGTTTTAG	AACAGCAGGT	139544	139563				D5	GGACTCTGCG	GTAACGTTCC	139604	139623
A5b	TTTAGAACAG	CAGGTGGAGC	139549	139568				D6	CCGACAAAAT	GTAAGCGTAC	140531	140550
A6a	ATCGTTCCAG	GTGAGCCCGG	140145	140164	D8			D7	CGCGGAGTAG	GTAAGATTTC	140938	140957	A5, A7a
A6b	TAATTGATAG	GAAAAGTCGC	140392	140401	D11			D8a	ACACGTCCTG	GTACGGATCT	142187	142206
A7	TATCGTCCAG	GGTCGAGAGA	140721	140730				D8b	CGACGCCGAG	GTAAGGAGAC	142776	142795
A8a	CCAAGAACAG	GACCGCGGGG	141894	141913				D9a	TACGTGTGTG	GTAAGTAGCA	143680	143699
A8b	GTTTCCACAG	ACGTCCACGA	141930	141949				D9b	TGCAAACGAG	GTTTTGTAGG	143837	143856
A9	CACATAACAG	GAGACATAGC	143599	143618				D9c	TTTTGTAGGG	GTAATGAGAT	143848	143867
A10	TCTTCTACAG	GTTAGAACCA	144332	144351				D9d	CTCCCATCTG	GTGCGGAACG	143082	144101
								D9e	GAACGATGGG	GTACTTCTCT	143097	144116
								D9f	GGCTTTTCCC	GTTATGTAAA	144171	144190
								D10	AAAGCGCACG	GTAAGACACT	144416	144435	A5, A7b
antiICP4 (LATs) locus MeHV-1 (FC-126)
	Acceptor U2 splice sites		position (MeHV-1)		associated donor back-splice site				Donor U2 splice sites		position (MeHV-1)		associated acceptor back-splice site
	intron	exon	intron (-10nt)	exon (+10nt)					exon	intron	exon (-10nt)	intron (+10nt)
HVT079 A1	ACGTTTCTAG	GACGGATTCT	124501	124482	HVT079 D1a,b,c,d			HVT079 D1a	AACGTATCGT	GTATGTCCTT	124307	124288	HVT079 A1
A2	TTATTGAAAG	CTGCCAGGAC	124253	124272				HVT079 D1b	CACATTTACA	GTATGCATTA	124243	124224	HVT079 A1
A3	TCATTCTTAG	TACACTCTAA	126244	126263				HVT079 D1c	ATGTACGGGG	GTAATAAATT	124209	124190	HVT079 A1
A4	CTTTCTGCAG	GATTGTAGCG	126710	126729				HVT079 D1d	CGAACGCCGG	GTATGATTCC	123969	123950	HVT079 A1
A5	CCTCTGTTAG	GTAAATTGGT	126932	126951				D1	CCGCGCCAAG	GTAGGTAGGT	124119	124138
A6	ACTTCTTTAG	ACGTCATAAC	127234	127253				D2	CATACTTATG	GTAGGTTCAA	124523	124542
A7	CTATGTTTAG	ATGCTGCAGA	127418	127437				D3	CTGCGGACCG	GTAAGTTGTC	126620	126639
A8	TATTCGACAG	GTAGATGGCG	128929	128948				D4	GTGAGCAACA	GTAAGCTCCG	126774	126793
A9a	CCTCTGGCAG	ACCCGTGGGG	129976	129995				D5	CATCCCCCAG	GTGCGTATCT	127112	127131
A9b	TGTCTTGCAG	GCCGGATCGA	130010	130029	D18			D6	TCCAACACCG	GTAATATCGT	127314	127332
A10	TGTTTTGCAG	AGCACAACCG	130268	130287				D7	GCACTGGAAG	GTAAACACAA	127546	127565
A11a	GATAGTGCAG	TTTCTTGAAA	130982	131001				D8	TCGGCCAAAG	GTATTCCCGA	129145	129164
A11b	ATCCTTCCAG	GTACGACCGT	131001	131020				D9	CGTGGCGAAG	GTGAGCAGGG	130276	130295
A12	GAATTTGCAG	GACTGTCTCC	131125	131144				D10	TCTGGTACAG	GTATCTCGTA	130870	130889
A13a	CATCTGTCAG	TGGTGCTTCT	131726	131745				D11	TAGACGAGAG	GTGAGGAGCA	131063	131082
A13b	CTTTTTGCAG	ACCCTTTCCC	131744	131763				D12	GGGAAGCAGG	GTATGTCCCG	131209	131228
A14	GGGCGCGCAG	GACGTGGCAC	132805	132824				D13a	CTCGCACAAG	GTCGCTGTAG	131882	131901
A15	ACTCCAACAG	GATCAGTCAG	134143	134162	D18			D13b	CCAGATCTAG	GTTGAGCATC	132085	132104
A16a	ACGGCCATAG	GTAACGCGCC	134320	134339				D13c	TGCCGAAAGG	GGGAGTTGCG	132115	132134
A16b	TCGCACACAG	AGGCTGTTCG	134490	134509				D14a	ATGTACGTGG	GTGAGTAATG	133320	133339
A17	TCTCTTCTAG	AAACGAAAAT	135069	135088	D18			D14b	CACCGTTTTG	GTTATATTTT	133799	133818
A18	CTTCTTTCAG	GGGACCACCG	135555	135574				D15a	AGCGCGCAAG	GTAACAAATC	134206	134225
								D15b	ACTCTTTCAC	GTGAGTTCTT	134280	134299
								D15c	AGTTCTTGAG	GCAAGTATGT	134293	134312
								D16a	ACTCGACGGG	GTTTGTTTTG	134587	134606
								D16b	GGCACGTCAA	GTAAGGGCGG	134606	134625
								D17	GAAAGCAATG	GTATGTACAA	135148	135167
								D18	TTGCATAATG	GTAAGGAAGC	135702	135721	A9b, A15, A17
